# Supplementary material for: Nanoplasmonic Strip Test for Salivary Glucose Monitoring
Source: Nanomaterials (Basel). 2021 Dec 29;12(1):105. doi: 10.3390/nano12010105 (PMC8746375; doi:10.3390/nano12010105)
Supplement: Supplementary file 1 [file nanomaterials-12-00105-s001.zip]

Archive with 2 entries (2 files):
- nanomaterials-1530466-supplementary.MOV
- nanomaterials-1530466-supplementary.pdf
